# Supplementary material for: Inhibition of Triacylglycerol Accumulation and Oxidized Hydroperoxides in Hepatocytes by Allium cepa (Bulb)
Source: Antioxidants (Basel). 2025 May 29;14(6):653. doi: 10.3390/antiox14060653 (PMC12190010; doi:10.3390/antiox14060653)
Supplement: Supplementary file 1 [file antioxidants-14-00653-s001.zip]

Archive with 4 entries (3 files):
- File S1-S3/
- File S1-S3/File S1_Antioxidant-Supplementary Information-2024-[Dibwe DF-Allium AL1]-Prof Hui-Dibwe For Submission 20250227-v2-Final 20250305 v6 Final approval.pdf
- File S1-S3/File S2- Supporting information for comparison of inhibited TG(OOH)n lipid species-end.pdf
- File S1-S3/File S3_NP classification-Score 1-Antioxydants.xlsx
