# Supplementary material for: Inhibition of Triacylglycerol Accumulation and Oxidized Hydroperoxides in Hepatocytes by Allium cepa (Bulb)
Source: Antioxidants (Basel). 2025 May 29;14(6):653. doi: 10.3390/antiox14060653 (PMC12190010; doi:10.3390/antiox14060653)
Supplement: Supplementary file 1 [file antioxidants-14-00653-s001.zip › File S1-S3/File S3_NP classification-Score 1-Antioxydants.xlsx]

## Sheet: DB1
					DB-1 (Score 1)
Position	Score	ID	LTS	MW	SMILES	NP Pathway	NP Superclass	NP Class	Matched Spectrum Shifts	SDF Shifts
1	1	580	LTS0155285	92.09	OCC(O)CO	Carbohydrates	Saccharides	Monosaccharides	64.41, 65.15, 73.80	64.90, 64.90, 74.10
2	1	98	LTS0272557	342.3	OC[C@H]1O[C@H](O[C@]2(CO)O[C@H](CO)[C@@H](O)[C@@H]2O)[C@H](O)[C@@H](O)[C@@H]1O	Carbohydrates	Saccharides	Disaccharides	61.91, 63.59, 64.35, 70.63, 72.01, 73.41, 74.30, 75.71, 78.19, 83.32, 93.67, 105.47	61.80, 63.70, 64.30, 70.20, 72.00, 73.60, 74.40, 75.80, 78.20, 83.10, 92.90, 105.50
3	1	269	LTS0013597	180.16	OC[C@H]1OC(O)[C@H](O)[C@@H](O)[C@@H]1O	Carbohydrates	Saccharides	Monosaccharides	61.91, 71.26, 72.01, 73.08, 73.41, 93.67	61.60, 71.10, 72.40, 72.80, 73.50, 92.70
4	1	585	LTS0199986	182.17	OC[C@@H](O)[C@@H](O)[C@H](O)[C@H](O)CO	Carbohydrates	Fatty acyls	Fatty alcohols	65.15, 65.79, 73.08, 73.41, 74.30, 74.51	66.30, 66.30, 73.40, 73.40, 74.80, 74.80
5	1	535	LTS0150163	122.12	OC[C@H](O)[C@H](O)CO	Carbohydrates|Carbohydrates	Saccharides|Saccharides	Monosaccharides|Fatty alcohols	65.15, 65.79, 75.71, 76.25	66.40, 66.40, 75.50, 75.50
6	1	292	LTS0113066	504.44	OC[C@H]1O[C@@](CO)(O[C@H]2O[C@H](CO[C@H]3O[C@H](CO)[C@H](O)[C@H](O)[C@H]3O)[C@@H](O)[C@H](O)[C@H]2O)[C@@H](O)[C@@H]1O	Carbohydrates	Saccharides	Disaccharides	62.64, 63.59, 64.35, 69.21, 71.71, 72.01, 73.41, 73.80, 74.30, 74.51, 75.71, 76.25, 77.22, 78.19, 83.32, 93.67, 103.43, 105.47	62.80, 63.70, 64.30, 68.60, 71.70, 72.10, 73.70, 73.90, 74.10, 75.40, 75.80, 76.30, 77.30, 78.20, 83.10, 94.80, 103.60, 105.50

## Sheet: DB2
Position	Score	ID	LTS	MW	SMILES	NP Pathway	NP Superclass	NP Class	Matched Spectrum Shifts	SDF Shifts
1	1	946	LTS0155285	92.09	OCC(O)CO	Carbohydrates	Saccharides	Monosaccharides	64.41, 65.15, 73.80	64.90, 64.90, 74.10
2	1	902	LTS0272557	342.3	OC[C@H]1O[C@H](O[C@]2(CO)O[C@H](CO)[C@@H](O)[C@@H]2O)[C@H](O)[C@@H](O)[C@@H]1O	Carbohydrates	Saccharides	Disaccharides	61.91, 63.59, 64.35, 70.63, 72.01, 73.41, 74.30, 75.71, 78.19, 83.32, 93.67, 105.47	61.80, 63.70, 64.30, 70.20, 72.00, 73.60, 74.40, 75.80, 78.20, 83.10, 92.90, 105.50
3	1	1677	LTS0013597	180.16	OC[C@H]1OC(O)[C@H](O)[C@@H](O)[C@@H]1O	Carbohydrates	Saccharides	Monosaccharides	61.91, 71.26, 72.01, 73.08, 73.41, 93.67	61.60, 71.10, 72.40, 72.80, 73.50, 92.70
4	1	954	LTS0199986	182.17	OC[C@@H](O)[C@@H](O)[C@H](O)[C@H](O)CO	Carbohydrates	Fatty acyls	Fatty alcohols	65.15, 65.79, 73.08, 73.41, 74.30, 74.51	66.30, 66.30, 73.40, 73.40, 74.80, 74.80
5	1	845	LTS0150163	122.12	OC[C@H](O)[C@H](O)CO	Carbohydrates|Carbohydrates	Saccharides|Saccharides	Monosaccharides|Fatty alcohols	65.15, 65.79, 75.71, 76.25	66.40, 66.40, 75.50, 75.50
6	1	1866	LTS0113066	504.44	OC[C@H]1O[C@@](CO)(O[C@H]2O[C@H](CO[C@H]3O[C@H](CO)[C@H](O)[C@H](O)[C@H]3O)[C@@H](O)[C@H](O)[C@H]2O)[C@@H](O)[C@@H]1O	Carbohydrates	Saccharides	Disaccharides	62.64, 63.59, 64.35, 69.21, 71.71, 72.01, 73.41, 73.80, 74.30, 74.51, 75.71, 76.25, 77.22, 78.19, 83.32, 93.67, 103.43, 105.47	62.80, 63.70, 64.30, 68.60, 71.70, 72.10, 73.70, 73.90, 74.10, 75.40, 75.80, 76.30, 77.30, 78.20, 83.10, 94.80, 103.60, 105.50

## Sheet: DB3
					DB-3 (Score 1)
Position	Score	ID	LTS	MW	SMILES	NP Pathway	NP Superclass	NP Class	Matched Spectrum Shifts	SDF Shifts
1	1	1024	LTS0087699	152.15	OC[C@@H](O)C(O)[C@H](O)CO	Carbohydrates	Saccharides	Monosaccharides	63.49, 63.59, 73.80, 74.30, 74.51	63.50, 63.50, 74.00, 74.40, 74.40
2	1	5220	LTS0023185	152.15	OCC(O)C(O)C(O)CO	Carbohydrates	Saccharides	Monosaccharides	63.49, 63.59, 73.80, 74.30, 74.51	63.50, 63.50, 74.00, 74.40, 74.40
3	1	4101	LTS0231470	193.2	OC[C@@H]1N[C@H](CO)[C@@H](O)[C@H](O)[C@@H]1O	Carbohydrates	Aminosugars and aminoglycosides	Aminosugars	61.91, 62.64, 63.49, 63.59, 69.21, 71.32, 71.71	61.90, 62.60, 63.20, 63.20, 69.10, 71.60, 71.70
4	1	2371	LTS0161003	193.2	OC[C@H]1N[C@H](CO)[C@@H](O)[C@H](O)[C@H]1O	Carbohydrates	Aminosugars and aminoglycosides	Aminosugars	61.91, 63.49, 63.59, 65.15, 71.71, 76.25, 77.11	61.90, 63.20, 63.20, 65.00, 71.70, 76.50, 77.20
5	1	2608	LTS0087238	193.2	OC[C@@H]1N[C@H](CO)[C@@H](O)[C@H](O)[C@H]1O	Carbohydrates	Aminosugars and aminoglycosides	Aminosugars	61.91, 63.49, 63.59, 65.15, 71.71, 75.71, 76.25	61.90, 63.20, 63.20, 65.00, 71.70, 75.30, 76.50
6	1	3875	LTS0263530	193.2	OCC1NC(CO)C(O)C(O)C1O	Carbohydrates	Aminosugars and aminoglycosides	Aminosugars	61.91, 62.64, 63.49, 63.59, 72.01, 73.08, 73.41	62.50, 62.50, 63.20, 63.20, 72.00, 73.40, 73.40
7	1	1408	LTS0107522	180.16	OC[C@H]1O[C@@H](O)[C@H](O)[C@@H](O)[C@@H]1O	Carbohydrates	Saccharides	Monosaccharides	61.91, 70.63, 72.01, 73.08, 73.41, 93.67	61.90, 70.70, 72.40, 72.80, 73.50, 92.70
8	1	1787	LTS0204783	193.2	OC[C@H]1N[C@H](CO)[C@@H](O)[C@@H](O)[C@H]1O	Carbohydrates	Aminosugars and aminoglycosides	Aminosugars	61.91, 63.49, 63.59, 65.15, 69.21, 70.63, 76.25	61.90, 63.20, 63.20, 65.00, 68.50, 70.90, 76.50
9	1	122	LTS0132398	180.16	OC[C@H]1O[C@H](O)[C@H](O)[C@@H](O)[C@@H]1O	Carbohydrates	Saccharides	Monosaccharides	61.91, 70.63, 72.01, 73.08, 73.41, 93.67	61.60, 70.70, 72.40, 72.80, 73.50, 92.70
10	1	1831	LTS0272557	342.3	OC[C@H]1O[C@H](O[C@]2(CO)O[C@H](CO)[C@@H](O)[C@@H]2O)[C@H](O)[C@@H](O)[C@@H]1O	Carbohydrates	Saccharides	Disaccharides	61.91, 63.59, 64.35, 70.63, 72.01, 73.41, 74.30, 75.71, 78.19, 83.32, 93.67, 105.47	61.80, 63.70, 64.30, 70.20, 72.00, 73.60, 74.40, 75.80, 78.20, 83.10, 92.90, 105.50
11	1	1061	LTS0089262	180.16	OC[C@H]1O[C@H](O)[C@@H](O)[C@@H](O)[C@H]1O	Carbohydrates	Saccharides	Monosaccharides	61.91, 71.26, 72.01, 73.08, 73.41, 93.67	61.60, 71.10, 72.40, 72.80, 73.50, 92.70
12	1	2414	LTS0231627	180.16	OCC1OC(O)C(O)C(O)C1O	Carbohydrates	Saccharides	Monosaccharides	61.91, 71.26, 72.01, 73.08, 73.41, 93.67	61.60, 71.10, 72.40, 72.80, 73.50, 92.70
13	1	4900	LTS0013597	180.16	OC[C@H]1OC(O)[C@H](O)[C@@H](O)[C@@H]1O	Carbohydrates	Saccharides	Monosaccharides	61.91, 71.26, 72.01, 73.08, 73.41, 93.67	61.60, 71.10, 72.40, 72.80, 73.50, 92.70
14	1	5155	LTS0017054	207.22	CN1[C@H](CO)[C@H](O)[C@@H](O)[C@H](O)[C@H]1CO	Alkaloids|Alkaloids	Ornithine alkaloids|Aminosugars and aminoglycosides	Pyrrolidine alkaloids|	40.05, 61.91, 62.64, 64.35, 64.41, 71.71, 72.01, 76.25	39.60, 62.00, 62.40, 64.20, 64.20, 72.40, 72.40, 76.50
15	1	1296	LTS0043712	150.13	OC1OC[C@H](O)[C@H](O)[C@H]1O	Carbohydrates	Saccharides	Monosaccharides	65.79, 70.63, 72.01, 73.08, 93.67	66.50, 70.30, 72.20, 73.10, 94.90
16	1	2887	LTS0132381	150.13	OC1OC[C@@H](O)[C@H](O)[C@H]1O	Carbohydrates	Saccharides	Monosaccharides	65.79, 70.63, 72.01, 73.08, 93.67	66.50, 70.30, 72.20, 73.10, 94.90
17	1	4219	LTS0019868	193.2	OC[C@H]1N[C@H](CO)[C@@H](O)C(O)[C@H]1O	Carbohydrates	Aminosugars and aminoglycosides	Aminosugars	61.91, 63.49, 63.59, 65.15, 73.08, 74.51, 75.71	61.90, 63.20, 63.20, 65.00, 72.60, 75.30, 75.30
18	1	2031	LTS0199986	182.17	OC[C@@H](O)[C@@H](O)[C@H](O)[C@H](O)CO	Carbohydrates	Fatty acyls	Fatty alcohols	65.15, 65.79, 73.08, 73.41, 74.30, 74.51	66.30, 66.30, 73.40, 73.40, 74.80, 74.80
19	1	1622	LTS0150163	122.12	OC[C@H](O)[C@H](O)CO	Carbohydrates|Carbohydrates	Saccharides|Saccharides	Monosaccharides|Fatty alcohols	65.15, 65.79, 75.71, 76.25	66.40, 66.40, 75.50, 75.50
20	1	5199	LTS0003058	122.12	OCC(O)C(O)CO	Carbohydrates|Carbohydrates	Saccharides|Saccharides	Monosaccharides|Fatty alcohols	65.15, 65.79, 75.71, 76.25	66.40, 66.40, 75.50, 75.50
21	1	4623	LTS0192514	355.34	OC[C@H]1O[C@H](OC[C@H]2N[C@H](CO)[C@@H](O)[C@H](O)[C@H]2O)[C@H](O)[C@@H](O)[C@@H]1O	Carbohydrates	Aminosugars and aminoglycosides	Aminosugars	61.91, 62.64, 63.49, 63.59, 69.21, 71.32, 71.71, 73.41, 73.80, 76.75, 77.11, 77.22, 105.47	61.90, 62.80, 63.20, 63.20, 69.60, 71.70, 71.70, 73.70, 73.70, 76.90, 77.20, 77.60, 104.50
22	1	2806	LTS0247838	355.34	OC[C@H]1O[C@@H](OC[C@H]2N[C@H](CO)[C@@H](O)[C@H](O)[C@H]2O)[C@H](O)[C@@H](O)[C@@H]1O	Carbohydrates	Aminosugars and aminoglycosides	Aminosugars	61.91, 62.64, 63.49, 63.59, 69.21, 71.32, 71.71, 73.80, 74.51, 76.25, 77.11, 78.19, 105.47	61.90, 62.30, 63.20, 63.20, 69.60, 71.70, 71.70, 73.70, 75.10, 76.50, 77.20, 78.00, 104.50
23	1	1819	LTS0139126	369.37	CN1[C@H](CO[C@@H]2O[C@H](CO)[C@@H](O)[C@H](O)[C@H]2O)[C@H](O)[C@@H](O)[C@H](O)[C@H]1CO	Carbohydrates	Aminosugars and aminoglycosides	Aminosugars	40.05, 61.91, 62.64, 64.35, 64.41, 69.21, 71.32, 71.71, 72.01, 73.08, 73.41, 76.25, 77.11, 105.47	39.60, 62.30, 62.40, 64.20, 64.20, 69.60, 71.50, 71.70, 72.40, 72.40, 73.50, 76.50, 77.20, 104.50
